# Supplementary material for: Diagnostic Performance of a DOAC Urine Dipstick in Obese Outpatients with Atrial Fibrillation: Comparison with Plasma Concentrations
Source: J Clin Med. 2026 Jan 7;15(2):466. doi: 10.3390/jcm15020466 (PMC12841614; doi:10.3390/jcm15020466)
Supplement: Supplementary file 1 [file jcm-15-00466-s001.zip]

Archive with 1 entries (1 files):
- jcm-4053166-supplementary.pdf
